# Supplementary material for: Cyclipostins and Cyclophostin analogs as promising compounds in the fight against tuberculosis
Source: Sci Rep. 2017 Sep 18;7:11751. doi: 10.1038/s41598-017-11843-4 (PMC5603573; doi:10.1038/s41598-017-11843-4)
Supplement: Supplementary file 2 — Identified Proteins [file 41598_2017_11843_MOESM2_ESM.xlsx]

## Sheet: Table S1
	Cyclipostins and Cyclophostin analogs as promising compounds in the fight against tuberculosis
	P. C. Nguyen et al.
	Coverage		Percentage of the entire protein sequence covered by identified peptides
	# Peptides		Total number of distinct peptide sequences identified for a protein.
	# PSM's		Number of MS/MS spectra (Peptide Spectrum Matches) assigned to a protein (blue) or peptide (white)
	Xcorr		Peptide score given by SequestHT algorithm (cross correlation between theoretical and experimental MS/MS spectra)
	Band	Rv	Name	kDa	% Coverage	# Peptides	Observed modifications	# PSMs	# Missed Cleavages	Xcorr
	9	Rv1984c	Culp1	21.8	47	8		145
						TINLCAPDDPICTGGGNIMAHVSYVQSGMTSQAATFAANR	2x Carbamidomethyl [C5; C12]; 1x Oxidation [M]	37	0	8
						TINLCAPDDPICTGGGNIMAHVSYVQSGMTSQAATFAANR	2x Carbamidomethyl [C5; C12]; 2x Oxidation [M19; M29]	28	0	8
						TINLCAPDDPICTGGGNIMAHVSYVQSGMTSQAATFAANRLDHAG	2x Carbamidomethyl [C5; C12]; 1x Oxidation [M29]	2	1	7
						TINLCAPDDPICTGGGNIMAHVSYVQSGMTSQAATFAANR	2x Carbamidomethyl [C5; C12]	6	0	7
						GTHQASGLGDVGEAFVDSLTSQVGGR		35	0	7
						TINLCAPDDPICTGGGNIMAHVSYVQSGMTSQAATFAANRLDHAG	2x Carbamidomethyl [C5; C12]; 2x Oxidation [M19; M29]	1	1	5
						SIGVYAVNYPASDDYR		35	0	4.83083
						ASASNGSDDASAHIQR		1	0	2
	8	Rv0554	BpoC	28.4	80	17		92
						GIGATENAEGFTTQTMVADTAALIETLDIAPAR		4	0	7
						GIGATENAEGFTTQTMVADTAALIETLDIAPAR	1x Oxidation [M16]	9	0	6
						NIAAPVLVIGFADDVVTPPYLGR		24	0	6
						MINLAYDDNGTGDPVVFIAGR		3	0	5
						AEAELYDSGVQLPPTYDAR		7	0	5
						TWHPHQVPAFLAAGYR		7	0	5
						KTLNDDVAVGDWIAMFSMWPIK	1x Oxidation [M]	2	1	5
						YLQIPDAGHLGFFERPEAVNTAMLK		8	0	4
						MINLAYDDNGTGDPVVFIAGR	1x Oxidation [M1]	4	0	4
						YLQIPDAGHLGFFERPEAVNTAMLK	1x Oxidation [M23]	11	0	4
						TLNDDVAVGDWIAMFSMWPIK	1x Oxidation [M17]	2	0	4
						TLNDDVAVGDWIAMFSMWPIK	2x Oxidation [M14; M17]	3	0	3
						KTLNDDVAVGDWIAMFSMWPIK	2x Oxidation [M15; M18]	1	1	3
						VVGVSMGAFIAQELMVVAPELVSSAVLMATR	2x Oxidation [M6; M15]	1	0	3
						KTLNDDVAVGDWIAMFSMWPIK		1	1	2
						CQLDCAPQTNR	2x Carbamidomethyl [C1; C5]	4	0	2
						EVADALPNGR		1	0	2
		Rv2303	LipV	27.9	63	18		171
						LAHHLPEIPIAAPDLLGHGR		54	0	6
						RLGADFELLDFDCGHMVPQAKPTEVAAVIR	1x Oxidation [M16]; 1x Carbamidomethyl [C13]	3	1	6
						LGADFELLDFDCGHMVPQAKPTEVAAVIR	1x Oxidation [M15]; 1x Carbamidomethyl [C12]	12	0	6
						ATGAWADVDPPVLDAELDEHLVALPNGR		5	0	6
						VREVVDAMLASPDYLDPAEAR		9	1	6
						EVVDAMLASPDYLDPAEAR		7	0	5
						ASPAYVSDQLLAALDKR		17	1	5
						EVVDAMLASPDYLDPAEAR	1x Oxidation [M6]	9	0	5.14276
						VREVVDAMLASPDYLDPAEAR	1x Oxidation [M8]	7	1	5.07764
						RLGADFELLDFDCGHMVPQAKPTEVAAVIR	1x Carbamidomethyl [C13]	2	1	4
						ASPAYVSDQLLAALDK		3	0	4
						LGADFELLDFDCGHMVPQAKPTEVAAVIR	1x Carbamidomethyl [C12]	2	0	4
						ISLPAMVCYWSELAR	1x Carbamidomethyl [C8]	2	0	3
						DIVLPPVGTATTLVR		8	0	3
						ISLPAMVCYWSELAR	1x Oxidation [M6]; 1x Carbamidomethyl [C8]	6	0	3
						VLTIHGVTEHGR		5	0	3
						MIIDLHVQR		9	0	3
						MIIDLHVQR	1x Oxidation [M1]	11	0	3
	7	Rv0183		30.2	67	17		342
						LLGVVVPGLPVQELDFTAISRDPEVVQAYNTDPLVHHGR		15	1	9
						IVYDVWTPDTAPQAVVVLAHGLGEHAR		43	0	7
						RAPALTAPLLVLHGTDDRLIPIEGSR		2	2	6
						RAPALTAPLLVLHGTDDR		53	1	6
						DPEVVQAYNTDPLVHHGR		30	0	6
						LLGVVVPGLPVQELDFTAISR		36	0	6
						APALTAPLLVLHGTDDR		5	0	6
						DISEYTADFDTLVGIATR		28	0	5
						LGAAGLVTYALDHR		45	0	5
						NQVLDDVVAWLTER		13	0	4
						EYPGLYHEVFNEPER		35	0	4
						NQVLDDVVAWLTERL		1	1	3
						LVECVGSADVQLK	1x Carbamidomethyl [C4]	7	0	3
						RLVECVGSADVQLK	1x Carbamidomethyl [C5]	6	1	3.6
						ALLQVGETMPR	1x Oxidation [M9]	8	0	2
						ALLQVGETMPR		5	0	2
						NFAGIGDVR		10	0	2
		Rv2928	tesA	29.1	80	28		131
						LSCPIYAFIGDKDWIATQDDMDPWR	1x Oxidation [M21]; 1x Carbamidomethyl [C3]	2	1	6
						SGLPPLESIPTLADEIFAMMKPSAR	1x Oxidation [M]	15	0	6
						QAAPTLYIFPHAGGTAK		5	0	5
						SGLPPLESIPTLADEIFAMMKPSAR	2x Oxidation [M19; M20]	7	0	5.8
						SGLPPLESIPTLADEIFAMMKPSAR		2	0	5
						MTGMNPDFFTDDEFFVGALPTLR	2x Oxidation [M1; M4]	4	0	5
						MTGMNPDFFTDDEFFVGALPTLR	1x Oxidation [M]	8	0	5
						VFPGDHFYLNDNLPELVSDIEDK		22	0	5
						IDDPVAFFGHSMGGMLAFEVALR	2x Oxidation [M12; M15]	1	0	4
						IDDPVAFFGHSMGGMLAFEVALR	1x Oxidation [M12]	1	0	4
						VLAFFVSACSAPGHIR	1x Carbamidomethyl [C9]	13	0	4
						LSCPIYAFIGDKDWIATQDDMDPWR	1x Carbamidomethyl [C3]	2	1	4
						RIAVQYPGQHDR		2	1	3
						QLQDLSDREMLDLFTR	1x Oxidation [M10]	7	1	3.6
						IAVQYPGQHDR		3	0	3.4
						QLQDLSDREMLDLFTR		3	1	3
						AIAGYSCPPETK	1x Carbamidomethyl [C7]	4	0	3
						LSCPIYAFIGDKDWIATQDDMDPWRDR	1x Oxidation [M21]; 1xC arbamidomethyl [C3]	1	2	3
						DRTTEEFSIR		3	1	3
						DWIATQDDMDPWR	1x Oxidation [M9]	4	0	2
						LSCPIYAFIGDKDWIATQDDMDPWRDR	1x Carbamidomethyl [C3]	1	2	2
						LSCPIYAFIGDK	1xC arbamidomethyl [C3]	4	0	2.6
						DWIATQDDMDPWR		1	0	2
						MTGMNPDFFTDDEFFVGALPTLR		3	0	2
						TTEEFSIR		8	0	2
						EMLDLFTR		2	0	2
						TLQWHDR		1	0	2.2
						EMLDLFTR	1x Oxidation [M2]	2	0	2.1
	6	Rv0045c		32.1	58	16		125
						MLSDDELTGLDEFALLAENAEQAGVNGPLPEVER		9	0	6
						LAAMAPDLVGELVLVDVTPSALQR	1x Oxidation [M4]	10	0	6
						MLSDDELTGLDEFALLAENAEQAGVNGPLPEVER	1x Oxidation [M1]	4	0	6
						LAAMAPDLVGELVLVDVTPSALQR		7	0	5
						TFGDFAGLWDDVDALSAPITLVR		15	0	5
						GGSSGFVTDQDTAELHR		6	0	5
						EFPSFQAMLDLTIAAAPHR		15	0	4
						EDGNYSPQLNSETLAPVLR		8	0	4
						EFPSFQAMLDLTIAAAPHR	1x Oxidation [M8]	26	0	4.8
						GTVALMHGER		3	0	3
						GGSSGFVTDQDTAELHRR		4	1	3
						LDNGNWVWR		2	0	3
						GTVALMHGER	1x Oxidation [M6]	5	0	2
						RLDNGNWVWR		2	1	2.6
						VQAGAISALR		7	0	2
						ALIEIVR		2	0	2
		Rv0469	UmaA	33.1	61	18		33
						TLNIWAANLEANKDR		3	1	4
						AIENYDVNVIGITLSR		3	0	4
						YMHYLTGCEHFFR	1x Carbamidomethyl [C8]	2	0	3
						YMHYLTGCEHFFR	1x Oxidation [M2]; 1x Carbamidomethyl [C8]	1	0	3
						TLNIWAANLEANK		1	0	3
						LHLEPGMTLLDIGCGWGGGLQR	1x Oxidation [M7]; 1x Carbamidomethyl [C14]	3	0	3
						VQLLQQHYAR		2	0	3
						MLLHTILTYTQK	1x Oxidation [M1]	3	0	3
						MLLHTILTYTQK		2	0	3
						AIALQSEEIYNK		1	0	3
						LQGWDEFTDKVDR		2	1	2
						SYDILPDDGR		2	0	2
						LQGWDEFTDK		1	0	2
						IVSIGAFEAFK		2	0	2
						FIGEEIFPGGQLPAQEDIFK		2	0	2
						IVSIGAFEAFKMER	1x Oxidation [M12]	1	1	2
						YAAFFER		1	0	2
						EDMTLEEAQNAK		1	0	2
		Rv3569c	hsaD	32.1	46	11		25
						GGSSGFVTDQDTAELHR		1	0	4
						EDGNYSPQLNSETLAPVLR		2	0	4
						TFGDFAGLWDDVDALSAPITLVR		4	0	4
						LAAMAPDLVGELVLVDVTPSALQR	1x Oxidation [M4]	7	0	4
						EFPSFQAMLDLTIAAAPHR	1x Oxidation [M8]	3	0	4
						EFPSFQAMLDLTIAAAPHR		1	0	3
						GGSSGFVTDQDTAELHRR		1	1	2
						LDNGNWVWR		1	0	2
						GTVALMHGER		2	0	2.5
						VQAGAISALR		2	0	2
						ALIEIVR		1	0	2
	5	Rv1399c	LipH	34	68	14		152
						YGELLAAAGVPVEVHNAQTLVHGYVGYAGVVPAATEATNR		15	0	9
						LAPEHPYPAAIEDAWAATR		30	0	6.2
						IYWPPTCPDQAEAPVVLYFHGGGFVMGDLDTHDGTCR	1x Oxidation [M26]; 2x Carbamidomethyl [C7; C36]	2	0	5
						VVDLAIDGPAGPIGTR		34	0	5
						IAVAGDSAGGTIAAVIAQR		2	0	4
						QHAVGADAIVVSVDYR		12	0	4
						AENLADLPPAYIAVAGYDPLRDDGIR		9	1	4
						IYWPPTCPDQAEAPVVLYFHGGGFVMGDLDTHDGTCR	2x Carbamidomethyl [C7; C36]	1	0	4
						WYAGEIDLHNPPAPMAPGR		3	0	4
						AENLADLPPAYIAVAGYDPLR		4	0	4
						WYAGEIDLHNPPAPMAPGR	1x Oxidation [M15]	8	0	4
						LSIDDGIEAVR		12	0	2
						VLDAVPFR		19	0	2.3
						AIAAFSR		1	0	2
		Rv3804c	Ag85A	35.7	39	9		85
						FQDAYNAGGGHNGVFDFPDSGTHSWEYWGAQLNAMKPDLQR	1x Oxidation [M35]	4	0	6
						VQFQSGGANSPALYLLDGLR		48	0	6
						WETFLTSELPGWLQANR		15	0	5
						VWVYCGNGKPSDLGGNNLPAK	1x Carbamidomethyl [C5]	1	0	3
						DIKVQFQSGGANSPALYLLDGLR		1	1	3
						ALGATPNTGPAPQGA		6	0	2
						NDPLLNVGK		6	0	2
						ASDMWGPK	1x Oxidation [M4]	2	0	2
						ASDMWGPK		2	0	2
		Rv0129c	Ag85C	36.7	35	13		66
						VQFQGGGPHAVYLLDGLR		33	0	5
						NGVFNFPPNGTHSWPYWNEQLVAMK	1x Oxidation [M24]	2	0	4
						IWVYCGNGTPSDLGGDNIPAK	1x Carbamidomethyl [C5]	3	0	3
						RNDPMVQIPR		1	1	3
						NGVFNFPPNGTHSWPYWNEQLVAMK		2	0	3.5
						ADIQHVLNGATPPAAPAAPAA		1	0	2
						RNDPMVQIPR	1x Oxidation [M5]	1	1	2
						NDPMVQIPR		2	0	2
						NDPMVQIPR	1x Oxidation [M4]	5	0	2.4
						FLEGLTLR		5	0	2
						EMPAWLQANK	1x Oxidation [M2]	7	0	2
						EMPAWLQANK		2	0	2
						WETFLTR		2	0	2
	4	Rv1367c		43.7	59	21		151
						LPFGQGPDVWLAALATLPLVHQPGDR		3	0	6
						AILIEDLLTHTSGLAYGFSVSGPISR		4	0	6
						VTYSHAIDVLGVIVSR		11	0	5
						VLGPAGMTDTGFYVSADAQR	1x Oxidation [M7]	9	0	5
						EVCDAGLLSGAVTMVWQR	1x Oxidation [M14]; 1x Carbamidomethyl [C3]	9	0	4.7
						HSFLGAPFWVGR		21	0	3
						IEDAPLYQIIDER		24	0	3
						VAVLDDAAGPLDR		16	0	3
						EVCDAGLLSGAVTMVWQR	1x Carbamidomethyl [C3]	3	0	3
						GFGLNLSVVTDPAK		8	0	3
						MLLGDGTVDGVR		5	0	3
						LALRDPITR		3	1	2
						MLLGDGTVDGVR	1x Oxidation [M1]	9	0	2
						LLQVNEIGYR		12	0	2.8
						DIDAGVPMQR		1	0	2
						MNLDGNQASIR	1x Oxidation [M1]	3	0	2
						DIDAGVPMQR	1x Oxidation [M8]	4	0	2
						MNLDGNQASIR		1	0	2
						IASMTKPVTVAAAMSLVDEGK	2x Oxidation [M4; M14]	2	0	2
						VLGPAGMTDTGFYVSADAQR		1	0	2
						VLSPESVR		2	0	2
		Rv2970c	LipN	40.1	63	19		85
						LAPEHPAPAAVEDAYAAFVWAHEHASDEFGALPGR		6	0	8
						LSPLLAESLSGLAPALIAVAGFDPLRDEGESYAK		5	1	6
						AICEAMPGPQIHVDVTDLSIPGPAGEIPAR	1x Oxidation [M6]; 1x Carbamidomethyl [C3]	4	0	5
						AICEAMPGPQIHVDVTDLSIPGPAGEIPAR	1x Carbamidomethyl [C3]	2	0	5
						LSPLLAESLSGLAPALIAVAGFDPLR		1	0	5
						SVIIDGNTLDPTLQLMLSTSR		6	0	4
						IFGVDGLAVDDDIVASR		21	0	4.6
						YEGGPTPVLQWLLYPR		6	0	4
						SVIIDGNTLDPTLQLMLSTSR	1x Oxidation [M16]	10	0	4
						RDIDWFHTQYLR		3	1	4
						DADIQVLSIDYR		5	0	4
						VAVGGDSAGGNLSAVVCQLAR	1x Carbamidomethyl [C17]	1	0	3
						SMGLFGNGFLLTK		3	0	3
						DIDWFHTQYLR		6	0	3
						SMGLFGNGFLLTK	1x Oxidation [M2]	2	0	2
						VQGTVVNVGVK		1	0	2
						RVQGTVVNVGVK		1	1	2
						AAGTAVDLR		1	0	2
						TDFTAQTR		1	0	2
		Rv0761c	AdhB	39.7	51	15		29
						TADVRPGDDVAIVGLGGVGMAALQGAVSAGAR	1x Oxidation [M20]	5	0	6
						NLCDLGAGLLAGESVTDGSFR	1x Carbamidomethyl [C3]	3	0	5.3
						TADVRPGDDVAIVGLGGVGMAALQGAVSAGAR		1	0	5
						IDPSVPFEVACLVGCGVTTGYGSAVR	2x Carbamidomethyl [C11; C15]	3	0	4
						LDGADVDSYLTITAK		4	0	4
						GALIWEFNQPWSVEEIEIGDPR		3	0	3
						YVFAVEPVEWK		1	0	3
						LEQINDGYQDMLNGK		1	0	3
						GQNVYPMTLLGTFSPYMVVHR	1x Oxidation [M17]	1	0	3
						GQNVYPMTLLGTFSPYMVVHR	2x Oxidation [M7; M17]	1	0	3
						NIQGTIFGGGNPHYDIPK		2	0	2
						LEQINDGYQDMLNGK	1x Oxidation [M11]	1	0	2
						GQNVYPMTLLGTFSPYMVVHR		1	0	2
						LNLDDMVTTAYK	1x Oxidation [M6]	1	0	2.7
						YVFAVEPVEWKR		1	1	2
	3	Rv1872c	LldD2	45.3	52	23		63
						HTEILVDTGIMSGADIVAAIALGAR	1x Oxidation [M11]	3	0	6
						HTEILVDTGIMSGADIVAAIALGAR		2	0	4
						AAFDYADGGAEDELSIAR		4	0	4
						DLAPLLQFNRPQFDTSK		3	0	4
						VAAAGFDTMLVTVDVPVAGAR	1x Oxidation [M9]	5	0	4
						VRDLAPLLQFNRPQFDTSK		1	1	4
						AYLYGLMAGGEAGVNR	1x Oxidation [M7]	4	0	4
						LMHTEGEIAGAR	1x Oxidation [M2]	2	0	4.1
						APVPFHLLPHVAR		6	0	4
						VAAAGFDTMLVTVDVPVAGAR		2	0	3
						GVDGIVLSNHGGR		3	0	3
						RLGAALTIQDLR		2	1	3.7
						AYLYGLMAGGEAGVNR		1	0	3.6
						LLGVTCLEELSPR	1x Carbamidomethyl [C6]	3	0	3
						RVAAAGFDTMLVTVDVPVAGAR	1x Oxidation [M10]	1	1	3
						LGAALTIQDLR		6	0	3
						AIEILQTGVIR		5	0	3
						LGAALTIQDLRR		1	1	3
						LMHTEGEIAGAR		1	0	2
						NGMSIPPALTLR	1x Oxidation [M3]	3	0	2
						DIEFHPTILR		2	0	2.6
						TVLDAMGHPR		1	0	2
						GIQTLDDAR		2	0	2
		Rv2284	LipM	46.7	52	17		35
						TANMQSYLDASPVTHISADAPPFFVLHGR	1x Oxidation [M4]	5	0	5
						AAHTAIAVEQFLAEVYATQHAGSEPGPAVAIP		3	0	5
						RPDLDLTGTAPVLFQIPGGAWTTGNK		1	0	4
						QPVVYAELPFTQHAFDLLGSAR		2	0	4
						QADAQLTAALDSGLGPDR		3	0	3
						DYAHDGDISYGEYGR		3	0	3
						LQDAMHPMMLPLLER	2x Oxidation [M5; M8]	3	0	3
						QADAQLTAALDSGLGPDRR		2	1	3
						TANMQSYLDASPVTHISADAPPFFVLHGR		2	0	3
						NDSLVPVQQAR		1	0	3
						VQAAVPFYGVYDFTR		2	0	3
						LQDAMHPMMLPLLER	3x Oxidation [M5; M8; M9]	1	0	2
						NTWPDHIIDVK		2	0	2
						LQDAMHPMMLPLLER	1x Oxidation [M]	2	0	2
						ANHLDIWR		1	0	2.4
						TASAGLWR		1	0	2
						FQPGFEEADTR		1	0	2
		Rv3775	LipE	45.2	52	20		27
						IRVPADLDAVTATGEEDHSEIDGAAVDR		1	1	7
						VPADLDAVTATGEEDHSEIDGAAVDR		1	0	6
						AGMHPAIQLCIR	1x Oxidation [M3]; 1x Carbamidomethyl [C10]	1	0	4
						EILATEILDPLGFR		3	0	3
						HVLTHSAGVPFPTGPRPDVR		2	0	3
						LRPDFATGLMPLR	1x Oxidation [M10]	2	0	3
						AITATVVHMLVER		1	0	3.1
						AITATVVHMLVER	1x Oxidation [M9]	2	0	3
						NAPAAFGHLGLVNIAVWADPER		1	0	3
						YGALLNAITAEIPR		2	0	3
						ALSGGLISSGKPGR		2	0	2
						ALSGGLISSGKPGRDPEAGR		1	1	2
						LRPDFATGLMPLR		1	0	2
						AGMHPAIQLCIR	1x Carbamidomethyl [C10]	1	0	2
						WTNFGVAER		1	0	2
						WGTGFMLGSAK		1	0	2
						AIGHGWGNAPTDEADAEK		1	0	2
						QLPPVIAAVFR		1	0	2
						DVPLVAPSHATGR		1	0	20
						WGTGFMLGSAK	1x Oxidation [M6]	1	0	2
	2	Rv1730c		55.8	52	22		50
						DGQLAGSMSTDDANPDGQNSANLGLAFYRPDYGLDLGPDNKPTGSR	1x Oxidation [M8]	2	0	6
						DGQLAGSMSTDDANPDGQNSANLGLAFYRPDYGLDLGPDNKPTGSR		1	0	5
						GYGVTNVDHPMPVDGDTVFR	1x Oxidation [M11]	3	0	4
						ARDGQLAGSMSTDDANPDGQNSANLGLAFYRPDYGLDLGPDNKPTGSR		1	1	4
						AYAIPGVAVAVWAGGQEYVK		2	0	4
						IIELVAGTTYESTVQR		7	0	4
						YIPDFAVADESASATVTVR		5	0	3
						QVAQNGDLETTVIDFR		2	0	3.6
						GPDGNIAWFCSQHGR	1x Carbamidomethyl [C10]	1	0	3
						LLLDPLQLAHTR		4	0	3.4
						NGQDFGRGDDAVALYVK		1	1	3
						YAQFHLGDGR		4	0	3
						GDDAVALYVK		1	0	3
						LGAVDLAPYEGR		3	0	2
						QLLNHTAGWDGR		2	0	2
						FAGLSNLPATPQR		3	0	2
						APNGEQILSR		1	0	2
						SGFVMVPDR	1x Oxidation [M5]	3	0	2
						SGFVMVPDR		1	0	2
						TFTGTVMMR		1	0	2
						TFTGTVMMR	1x Oxidation [M8]	1	0	2
						SCNPTGGLMSTAR	1x Oxidation [M9]; 1x Carbamidomethyl [C2]	1	0	2
		Rv1093	glyA1	46.2	69	23		30
						AGVSVVSGGTDVHLVLVDLR		1	0	4
						AINSAVFPGQQGGPLMHVIAGK		1	0	4
						ALFGAEFANVQPHSGAQANAAVLHALMSPGER	1x Oxidation [M27]	2	0	4
						TTAVMSAPLAEVDPDIAELLAK	1x Oxidation [M5]	1	0	4
						QRDTLEMIASENFVPR		1	1	4
						DTLEMIASENFVPR	1x Oxidation [M5]	3	0	3
						AFPLYDGLEEWSLVGR		1	0	3.8
						LYENGFYGVDPATHLIDMDAVR		1	0	3
						DTLEMIASENFVPR		2	0	3
						QRDTLEMIASENFVPR	1x Oxidation [M7]	1	1	3
						DSPLDGQAAEDLLHEVGITVNR		3	0	3
						VIIAGWSAYPR		1	0	3
						YYGGCEHVDVVENLAR	1x Carbamidomethyl [C5]	1	0	3.5
						TTAVMSAPLAEVDPDIAELLAK		1	0	3
						GFGDTEFTEVADIIATALATGSSVDVSALK		1	0	3
						LLGLDLANGGHLTHGMR	1x Oxidation [M16]	2	0	3
						ALFGAEFANVQPHSGAQANAAVLHALMSPGER		1	0	2
						AVLQAQGSVLTNK		1	0	2
						IAATPEFADR		1	0	2
						IGTPALATR		1	0	2
						YAEGLPGR		1	0	2
						ATALEFRPK		1	0	2
						VLDFAAFR		1	0	2
	1	Rv2888c	AmiC	50.9	69	27		213
						VHAFVDDALGDLDAVALADAIR		31	0	7
						DNVDVAGQPSMHGTDAWEPYAAVADSEITR	1x Oxidation [M11]	6	0	6
						DAAAMGTGQEAFFSGVPTFIK	1x Oxidation [M5]	9	0	6
						AEAVNPALNALAYAAFDVAR		9	0	6
						FFGTYDVLLTPTVAEATPQVGYLAPTDYQTVLDR		8	0	5
						IPAACNGLVGLKPSR	1x Carbamidomethyl [C5]	3	0	4
						DNVDVAGQPSMHGTDAWEPYAAVADSEITR		6	0	4
						TQLSEFGFSAVAEHPR		14	0	4
						DAAAMGTGQEAFFSGVPTFIK		7	0	4
						RLPVGIVANGVLTR		2	1	4.4
						NHQLPPVGDVTSPVK		9	0	4
						TFDPTRLDELTLGLAR		9	1	3
						LAGLLEELGHR		42	0	3
						LPVGIVANGVLTR		3	0	3
						ADVVEAAIAR		6	0	3
						NHQLPPVGDVTSPVKQR		1	1	3
						GRLPLEPEYR		14	1	3
						VVLGTGLVSLGK		10	0	3
						LDELTLGLAR		10	0	2
						EALLLELAYELEEARPWAR		2	0	2
						LSSWVVFTPVQNVTGVPAISLPLAQSADGMPVGMMLSADTGR	1x Oxidation [M]	2	0	2
						LSSWVVFTPVQNVTGVPAISLPLAQSADGMPVGMMLSADTGR	2x Oxidation [M34; M35]	1	0	2
						LPLEPEYRR		1	1	2
						GRLPLEPEYRR		1	2	2.6
						NLHRLPLAIMR	1x Oxidation [M10]	1	1	2
						LPLEPEYR		5	0	2
						DTAAFYR		1	0	2
		Rv1263	AmiB2	49.1	64	26		41
						ISLEPHDGAWQGLSVNGPIAR		2	0	6
						DLGHDVVVRDPDYPASTYANYLPR		4	1	6.2
						DDVDIAGEVTTYGSAGHGPAATSDAEVVR		2	0	5
						LPLLGVPIAIKDDVDIAGEVTTYGSAGHGPAATSDAEVVR		1	1	4
						DDVDIAGEVTTYGSAGHGPAATSDAEVVRR		2	1	4
						TPGGSSGGSAAAVAAGLAPVALGSDGGGSIR		2	0	4
						TNVPELMIMPFTESLAFGATR	2x Oxidation [M7; M9]	1	0	4.6
						MLADGALTAPMLLEVYLQR	2x Oxidation [M1; M11]	2	0	4
						IQSIFDDVDVVVTPGAATGPSR		3	0	4
						QELAAVHQAGALLR		1	0	4
						TNVPELMIMPFTESLAFGATR	1x Oxidation [M7]	2	0	3.9
						LDAGERLPLLGVPIAIK		1	1	3
						MDPTDLAFAGAAAQAR	1x Oxidation [M1]	2	0	3
						SVMDAALLLDATTTVPGPEGEFVAAAAR	1x Oxidation [M3]	1	0	3
						GISDDADAQAHPDRLEAR		2	1	3
						GAVSTLLLVVQR		2	0	3
						MLADGALTAPMLLEVYLQR	1x Oxidation [M11]	1	0	3
						TNVPELMIMPFTESLAFGATR		1	0	3
						RGAVSTLLLVVQR		1	1	3
						MDPTDLAFAGAAAQAR		1	0	3
						LPLLGVPIAIK		1	0	2
						GISDDADAQAHPDR		2	0	2
						AAEVVLSSR		1	0	2
						LGSFFSDR		1	0	2
						DLGHDVVVR		1	0	2
						VPTPLPVR		1	0	2
		Rv2996c	SerA1	54.5	56	18		27
						IGTLLGTAGVNIQAAQLSEDAEGPGATILLR		3	0	7
						LGVLAGVLSDELPVSLSVQVR		2	0	5
						LAPSTVAALGDQVEVR		2	0	4
						AAQLGIELLSLDDLLAR		2	0	4
						GLFSAVIEDAVTFVNAPALAAER		1	0	4
						GGLVDEAALADAITGGHVR		1	0	4
						AGVGLDNVDVDAATAR		1	0	4
						LLAAVPEADALLVR		2	0	3
						IAAFGAYVVAYDPYVSPAR		2	0	3
						AQGINLIIHYVDRPGALGK		1	0	3
						TKPGVIIVNAAR		2	0	3
						ADFISVHLPK		2	0	3
						AVGADGSVVTVSGTLYGPQLSQK		1	0	3
						SATTVDAEVLAAAPK		1	0	2
						TAIAAAVDAYK		1	0	2
						GELAAEEVEVLR		1	0	2
						TPETAGLIDK		1	0	2
						AGTDVAESVR		1	0	2
		Rv2224c	CaeA	55.9	41	17		25
						AMILDGAVDPNADPIEAELR	1x Oxidation [M2]	2	0	5
						AMILDGAVDPNADPIEAELR		2	0	5
						AVEVYHSLVDPLVDPDNPR		2	0	5
						NFLAHVGTVNVAK		2	0	3
						GDTLLALADMYMR	2x Oxidation [M10; M12]	1	0	3
						IGSAYAEEFPQR		1	0	3
						GDTLLALADMYMR	1x Oxidation [M]	2	0	3
						GDTLLALADMYMR		1	0	3
						AGVDLANQLR		1	0	3
						GVASSRPAIWCNSDADNDR	1x Carbamidomethyl [C11]	1	0	2
						GFQDAFNNYAADCAK	1x Carbamidomethyl [C13]	1	0	3
						VAINCVDQPPVTDRDK	1x Carbamidomethyl [C5]	2	1	2.8
						IGSLVINPGGPGESGIEAALGVFQTLPK		1	0	2
						LAVPVDYDRPDGDVAALALIR		1	0	2
						NAGCPLGADPAK	1x Carbamidomethyl [C4]	2	0	2
						FDLVGFDPR		2	0	2.4
						LGQPVEWTPCR	1x Carbamidomethyl [C10]	1	0	2
